# Supplementary material for: The Association of Childhood Fitness to Proactive and Reactive Action Monitoring
Source: PLoS One. 2016 Mar 3;11(3):e0150691. doi: 10.1371/journal.pone.0150691 (PMC4777555; doi:10.1371/journal.pone.0150691)
Supplement: S1 Dataset — (XLSX) [file pone.0150691.s001.xlsx]

## Sheet: Sheet1
ID	Sex (0 = female, 1 = male)	Age	20-m shuttle run (#laps)	20-m shuttle run (percentile)	BMI	Maternal education	ADHD	MC. Post-error accuracy	MI. Post-error accuracy	MC. Post-error slowing	MI. Post-error slowing	MC. Ne/ERN amplitude	MI. Ne/ERN amplitude	MC. pN amplitude	MI. pN amplitude	MC. BP amplitude	MI. BP amplitude
01	0	11	28	20	16.2	2	2	76.4706	66.6667	-23.1957	13.0503	4.75363	-1.71597	0.691133	2.31896	-3.36409	2.90004
02	1	11.2	26	4	15.7	4	4	75.4717	70.3704	0.807261	-100.134	5.15773	-4.48715	0.821285	6.24496	-0.264943	3.09163
03	0	9	55	91	16.9	3	17	100	97.1429	21.7575	21.8941	-4.26943	1.3231	-2.29022	-1.271	-5.13148	-9.32814
04	0	9.3	16	10	15.9	4	2	100	93.75	24.9874	26.9479	4.66183	6.43383	1.15041	5.72725	-4.25761	-8.99688
05	0	8.8	31	61	15.4	3	20	96.5517	74.2857	15.5123	-51.7967	-3.62185	0.265931	-0.56282	-0.222132	-2.07007	-2.07534
06	0	9.9	47	79	16.5	4	9	100	100	-12.9325	16.2307	-1.186	6.46012	-4.39916	-5.49701	-6.3783	-6.30478
07	0	10.5	29	22	17.6	3	0	100	100	40.2947	74.0344	3.57089	2.48839	-0.570517	3.41314	-3.2318	2.51614
08	1	10.9	67	72	15.6	2	1	72.7273	50	27.351	-6.95131	-5.5523	-6.67366	-3.793	2.43543	-3.86786	-2.75264
09	0	10.2	51	70	17.7	3	20	100	100	28.5812	38.8672	-0.081739	6.26567	-5.8559	-4.02993	-7.87124	-4.18808
10	1	11.3	96	94	18.1	4	4	86.6667	75.6757	14.6171	7.07575	-2.49238	-2.20717	1.97024	-1.43078	-1.18716	-2.85548
11	0	9.3	27	29	18	3	9	78.1818	89.1892	1.76708	4.29829	-1.82239	-5.94838	-3.03437	-3.65964	-1.44186	-2.70199
12	1	9.5	33	23	18.7	3	7	95.2381	91.6667	41.632	50.344	-1.97214	-3.8474	-16.861	-14.9058	-1.55874	-0.283772
13	1	11.6	73	69	19.4	2	16	92	80.9524	12.6201	4.66176	-10.9571	-0.753889	-0.432055	2.9147	-0.021484	1.38188
14	0	9.8	56	93	16	4	12	94.4444	92.3077	119.121	83.9743	3.30529	-0.231545	-5.55949	-8.38082	-2.03855	-2.90067
15	0	10	17	7	18.7	3	3	78.1818	74.2424	23.1741	-6.5353	4.17203	5.15609	-4.91805	-1.2125	-1.88384	-3.15177
16	1	9.4	48	52	15.5	4	22	83.0189	71	23.6835	19.0167	-2.4977	-2.02594	0.221677	-5.19648	-6.18619	-6.04495
17	1	9	39	54	16.2	3	5	81.8182	74.6835	4.39655	-12.0176	-8.43448	-6.91128	-5.27193	-4.31797	-4.46504	-4.94124
18	1	11.2	67	60	17.7	1	3	95.6522	83.3333	-4.18879	9.55532	-2.92315	-0.810824	-3.33822	2.02227	-8.9429	-2.30635
19	0	10.3	46	60	16.3	4	3	92	91.1111	18.219	24.1829	0.163254	-1.51582	-5.39723	4.98729	2.89737	1.85085
20	0	8.9	19	25	17	2	17	66.6667	80.9524	31.4337	77.8058	-2.61927	-6.20849	6.42309	2.56193	4.76043	0.796475
21	1	11.4	55	37	19.9	2	21	84	100	-17.2035	94.1442	-0.398317	-6.14099	0.441877	-0.219266	-7.2458	-8.21569
22	1	11.7	45	21	14.3	3	13	89.1892	88	20.9265	43.8619	-4.18394	-10.0084	0.384306	-0.404886	-2.74151	-2.1545
23	1	9.4	79	95	17.5	4	9	90.4762	76.3636	8.76318	10.9225	-11.0117	-11.6215	-7.25325	-9.80688	-4.36382	-9.07918
24	0	10.2	66	92	16.6	3	3	90.9091	100	-31.4655	2.50564	-0.050161	-7.55431	-10.2737	-2.85821	1.93994	2.63998
25	1	9.5	66	84	16.5	2	6	81.5789	91.8919	57.7628	-27.2038	-1.80069	-0.945699	3.14953	4.08988	-1.85442	-1.79876
26	1	9.8	58	72	16.9	2	15	88	84.375	-6.68219	0.0582621	-7.1111	0.222131	-0.64374	0.301076	-2.3113	0.081724
27	0	9.9	29	33	15.5	2	1	100	90.4762	38.402	55.9287	3.00846	-2.18597	3.33304	2.34856	-5.61446	-6.33714
28	1	9.4	20	8	16	4	6	93.75	82.6087	-18.9326	-31.3158	4.38013	2.65784	1.36173	2.0489	0.045171	-1.84698
29	0	10.4	62	88	15	3	5	100	100	-32.7616	32.7101	-11.1201	-18.0231	-0.588382	-6.78256	-5.20231	-2.4024
30	0	10.9	71	96	16.6	2	4	76.3158	71.1538	86.9483	67.7681	-2.31595	-0.488576	-11.5813	-14.9267	-6.90518	-9.11413
31	1	9.9	85	98	15	4	2	100	100	-34.1886	13.3127	-6.70035	-2.92404	4.84861	2.51176	-1.19726	6.41292
32	1	11.1	64	53	15.9	2	6	92.3077	95.4545	1.89116	25.7231	-3.36451	-1.84257	1.90151	2.36639	-6.28955	-6.24838
33	0	10.6	84	92	13.9	2	0	94.4444	100	-23.0882	124.07	-12.6152	-15.1033	1.59517	-11.4124	-10.5062	-9.57881
34	1	10.9	80	89	15.7	2	3	78.2609	68.8172	-41.5036	2.85948	-5.09211	1.35802	5.74864	0.708339	-4.13477	-1.90512
35	1	11.7	37	12	20.5	3	7	83.871	90	22.1543	-21.6631	1.71773	1.59937	2.6989	9.28171	-4.38417	1.21256
36	1	8.9	45	67	16.4	4	3	92.3077	96.9697	-8.55237	29.3957	-0.229693	-1.18555	1.5923	3.81169	-4.98367	-5.99329
37	0	12.4	36	16	18.1	2	0	80.4878	75.4386	-14.408	3.12332	-16.1826	-7.28871	-2.91106	-0.210076	-1.89215	6.40531
38	0	11.7	46	43	16.2	2	8	100	91.4286	30.5261	33.5605	-3.76252	-2.88908	-1.25243	-15.8498	-3.68394	-5.24595
39	1	12	45	11	14.4	2	9	78.7879	84.4444	-7.16548	4.42878	-6.10632	-3.35877	-13.7541	2.56407	-2.67405	0.848962
40	1	11.9	105	97	17.1	3	10	91.6667	85.7143	25.1223	8.63436	-20.2992	-15.1926	-0.611651	5.74494	-3.11945	-7.48859
41	1	12.6	62	32	21.7	2	12	65.9574	79.4118	-0.770729	46.6429	1.44492	-5.09791	2.54789	-2.40336	-6.71965	-4.99518
42	1	12	43	9	16.4	2	9	86.6667	92.3077	-4.65456	-13.0082	-5.62817	-10.3373
